# Supplementary material for: Sequential Treatment with Regorafenib and Trifluridine/Tipiracil in Refractory Metastatic Colorectal Cancer
Source: Life (Basel). 2026 Mar 30;16(4):564. doi: 10.3390/life16040564 (PMC13117735; doi:10.3390/life16040564)
Supplement: Supplementary file 1 [file life-16-00564-s001.zip]

Archive with 1 entries (1 files):
- life-4199793-Supplementary Material.pdf
